# Supplementary material for: Identification of differences in human and great ape phytanic acid metabolism that could influence gene expression profiles and physiological functions
Source: BMC Physiol. 2010 Oct 8;10:19. doi: 10.1186/1472-6793-10-19 (PMC2964658; doi:10.1186/1472-6793-10-19)
Supplement: Additional file 1 — Composition of blood donor cohort. A summary of the numbers, ages, and sex of blood donors is provided. [file 1472-6793-10-19-S1.XLS]

## Sheet: Additional_File_1
Additional File 1. Composition of blood donor cohort
Summary Statistic	Speciesa
	Hsa Western Diet			Hsa Vegan Diet			Ptr			Ppa			Ggo			Ppy
	All	Male	Female	All	Male	Female	All	Male	Female	All	Male	Female	All	Male	Female	All	Male	Female
Total Number Surveyed	135	52	83	16	4	12	46	27	19	4	0	4	7	2	5	3	2	1
Mean age (years)	50	50	50	35	39	34	23.8913	24.1148	23.3316	14.25	x	14.25	14	5	18	21	23.5	16
aHsa = human, Ptr = chimpanzee, Ppa = bonobo, Ggo = gorilla, and Ppy = orangutan
