# Supplementary material for: Identification of differences in human and great ape phytanic acid metabolism that could influence gene expression profiles and physiological functions
Source: BMC Physiol. 2010 Oct 8;10:19. doi: 10.1186/1472-6793-10-19 (PMC2964658; doi:10.1186/1472-6793-10-19)
Supplement: Additional file 2 — Skin fibroblast cultures used for phytanic and pristanic acid biochemical analysis. A summary of donor sex and age and anatomical source of the skin fibroblasts is provided. [file 1472-6793-10-19-S2.XLS]

## Sheet: Additional_File_2
Additional File 2. Skin fibroblast cultures used for phytanic and pristanic acid biochemical analysis
Human	Sex	Age	Source	Phytanic Acid Oxidation	Pristanic Acid Oxidation
AG06235	Male	42	upper limb	done	done
AG13927	Female	45	upper limb	done	done
AG04659	Male	65	upper limb	done	done
GM05399	Male	1	inguinal	done	done
GM09503	Male	10	abdomen	done	done
AG11745	Female	43	upper limb	done	done
AG12988	Female	56	upper limb	done	done
GM05565	Male	3	inguinal	done	done
Chimpanzee	Sex	Age	Source	Phytanic Acid Oxidation	Pristanic Acid Oxidation
KB12751	Male	13	upper limb	done	done
KB12796	Male	12	upper limb	done	done
KB13382	Female	46	upper limb	done	done
KB13471	Female	9	upper limb	done	done
KB13527	Male	12	upper limb	done	done
KB6059	Female	41	upper limb	done	done
Bonobo	Sex	Age	Source	Phytanic Acid Oxidation	Pristanic Acid Oxidation
KB8024	Female	20	upper limb	done	done
KB5828	Male	12	upper limb	done	done
KB7189	Female	20	upper limb	done	done
KB6884	Female	2	upper limb	done	done
KB7033	Female	4	upper limb	done	done
KB7998	Male	17	upper limb	done	done
Gorilla (lowland)	Sex	Age	Source	Phytanic Acid Oxidation	Pristanic Acid Oxidation
KB8592	Male	18	upper limb	done	done
KB7500	Male	19	upper limb	done	done
KB6278	Male	35	upper limb	done	done
KB7801	Male	24	upper limb	done	done
KB8594	Female	30	upper limb	done	done
Orangutan (Sumatran)	Sex	Age	Source	Phytanic Acid Oxidation	Pristanic Acid Oxidation
KB10460	Female	43	upper limb	done	done
KB10973	Male	29	upper limb	done	done
KB12087	Female	22	upper limb	done	done
KB12168	Male	8	upper limb	done	done
KB12269	Female	7	upper limb	done	done
KB5881	Female	46	upper limb	done	done
