# Supplementary material for: Identification of differences in human and great ape phytanic acid metabolism that could influence gene expression profiles and physiological functions
Source: BMC Physiol. 2010 Oct 8;10:19. doi: 10.1186/1472-6793-10-19 (PMC2964658; doi:10.1186/1472-6793-10-19)
Supplement: Additional file 3 — Detailed summary of gene expression data for cross-species comparisons. More complete gene expression data summary statistics relevant to Figure 4 are provided. [file 1472-6793-10-19-S3.XLS]

## Sheet: Sheet1
Additional File 3. Detailed summary of gene expression data for cross-species comparisons
Probe seta	Gene	Liverb				Heartb				Brainb				Testes†				Kidneyb				Species contrasts
		Hsa	Ptr	FC	P	Hsa	Ptr	FC	P	Hsa	Ptr	FC	P	Hsa	Ptr	FC	P	Hsa	Ptr	FC	P	FDR adjusted Pc
203335_at	PHYH	9257.33	5335.38	1.73508	0.000149017	5185.96	1319.16	3.93127	2.09157e-13	1224.3	945.788	1.29448	0.058589	1187.61	168.665	7.04123	9.11864e-19	4211.34	2247.84	1.87351	2.32115e-05	6.61956e-19
223211_at	HACL1	972.489	1115.95	-1.14752	0.324251	390.563	346.048	1.12864	0.385397	324.096	286.765	1.13018	0.380099	1308.8	1542.13	-1.17827	0.240967	455.781	774.867	-1.70008	0.000377787	0.00905653
202053_s_at	ALDH3A2	6891.8	3772.25	1.82697	2.49252e-06	1885.82	1626.82	1.15921	0.193139	2001.4	1888.17	1.05997	0.605066	1881.18	1066.49	1.7639	7.16234e-06	3480.33	2660.04	1.30838	0.0204169	6.40209e-07
202054_s_at	ALDH3A2	7206.51	4705.79	1.53141	0.000755754	1873.95	1806.78	1.03718	0.758297	1504.37	1359.34	1.1067	0.39445	1617.85	733.188	2.2066	2.72332e-08	3955.94	3502.67	1.12941	0.307541	8.76404e-07
210544_s_at	ALDH3A2	2022.25	1199.22	1.6863	6.36882e-05	539.69	550.061	-1.01922	0.873096	462.282	461.72	1.00122	0.991846	460.169	371.862	1.23747	0.078865	789.488	1061.48	-1.34451	0.0162002	0.000622086
205768_s_at	SLC27A2	5960.2	3621.45	1.6458	0.0235985	95.9666	98.844	-1.02998	0.890118	106.22	109.33	-1.02928	0.892639	90.3769	119.421	-1.32136	0.196652	1410.77	3396.39	-2.40747	0.000154315	0.00207072
205769_at	SLC27A2	6450.3	3804.78	1.69531	0.0314454	132.583	147.418	-1.11189	0.657587	158.694	157.29	1.00893	0.970339	132.851	193.438	-1.45605	0.120953	1519.22	4486.65	-2.95325	3.97146e-05	0.000688388
201963_at	ACSL1	7342.22	7476.69	-1.01831	0.900203	3833.56	3016.24	1.27097	0.102606	505.441	337.644	1.49696	0.00743341	483.446	412.864	1.17096	0.278603	3774.01	2487	1.5175	0.00578066	0.00624038
207275_s_at	ACSL1	7975.23	6579.63	1.21211	0.225938	3054.81	2481.67	1.23095	0.191484	486.499	411.848	1.18126	0.293378	381.665	311.02	1.22714	0.198062	3014.67	1867.85	1.61398	0.00377264	0.0230702
209424_s_at	AMACR	1671.88	1715.72	-1.02622	0.902205	167.767	172.683	-1.0293	0.890951	226.859	216.337	1.04864	0.82165	265.184	428.893	-1.61734	0.0264215	1048.99	1958.31	-1.86685	0.00462975	0.0300738
220988_s_at	AMACR	172.976	168.149	1.0287	0.708087	134.963	176.944	-1.31106	0.000775316	154.872	161.249	-1.04117	0.593759	242.316	278.335	-1.14864	0.0715998	218.524	184.596	1.1838	0.0296227	0.00401937
217111_at	AMACR	146.051	228.678	-1.56574	4.84844e-05	111.72	141.914	-1.27027	0.0206931	88.7693	137.147	-1.54498	7.462e-05	85.1438	104.699	-1.22967	0.0439846	128.274	186.688	-1.45539	0.000485363	6.40209e-07
217113_at	AMACR	189.107	195.58	-1.03423	0.71409	125.699	153.678	-1.22259	0.0328561	130.336	157.568	-1.20894	0.0433779	123.651	106.67	1.15919	0.112573	191.458	221.04	-1.15451	0.122494	0.0296
205364_at	ACOX2	5147.09	4219.37	1.21987	0.187187	720.416	346.895	2.07675	1.18093e-05	169.931	123.338	1.37777	0.0361697	341.822	171.959	1.98781	3.11971e-05	1173	1029.58	1.1393	0.384148	2.85104e-06
204241_at	ACOX3	550.241	131.9	4.17165	9.36557e-18	261.805	158.005	1.65694	1.4102e-05	230.569	120.771	1.90915	1.3825e-07	179.732	121.374	1.4808	0.000449211	188.504	136.655	1.37942	0.00330578	7.30046e-17
1563696_at	HSD17B4	47.1745	51.7738	-1.09749	0.0396036	42.825	42.6639	1.00378	0.931966	41.9779	46.3611	-1.10442	0.0285289	41.2415	44.7265	-1.0845	0.0711603	43.7432	44.3693	-1.01431	0.747635	0.0410151
205222_at	EHHADH	3105.91	2501.29	1.24172	0.0962331	227.526	116.67	1.95017	4.10174e-06	66.2552	70.0959	-1.05797	0.66046	74.9204	80.7319	-1.07757	0.560631	1083.27	2246.48	-2.07379	8.01452e-07	6.40209e-07
201339_s_at	SCP2	8495.38	7419.95	1.14494	0.195266	2648.75	1941.8	1.36407	0.00420439	1028.83	686.752	1.49811	0.000293262	1950.15	1214.15	1.60619	3.40768e-05	4169.74	5637.9	-1.3521	0.00530517	1.79485e-06
211733_x_at	SCP2	6458.53	6324.66	1.02117	0.848207	1908.29	1510.38	1.26345	0.037023	788.225	582.782	1.35252	0.00800075	1543.22	901.098	1.7126	1.10432e-05	2944.83	3945.04	-1.33965	0.010051	1.95599e-05
202025_x_at	ACAA1	6208.37	5416.81	1.14613	0.302399	1320.91	866.187	1.52497	0.00233038	642.857	613.01	1.04869	0.717826	508.688	509.29	-1.00118	0.992821	2430.43	5078.15	-2.0894	1.07849e-06	1.95599e-05
214274_s_at	ACAA1	8233.28	6743.31	1.22096	0.119112	1449.96	804.263	1.80284	2.55914e-05	629.838	509.98	1.23503	0.0998943	530.601	496.431	1.06883	0.598879	3425.89	7174.63	-2.09424	4.65907e-07	6.40209e-07
205892_s_at	FABP1	15420.3	7749.21	1.98992	0.00279718	90.9307	93.5639	-1.02896	0.896186	82.8005	76.0853	1.08826	0.699273	62.0372	75.9252	-1.22386	0.358063	2709.29	1815.91	1.49198	0.0725034	0.0296
231693_at	FABP1	966.952	667.365	1.44891	0.000356741	218.939	211.88	1.03332	0.734382	225.365	215.025	1.04809	0.627061	208.164	208.201	-1.00018	0.998529	301.583	250.27	1.20503	0.058319	0.00858815
202428_x_at	DBI	9540.8	6248.39	1.52692	0.0011405	8223.42	5032.27	1.63414	0.000210603	4472.43	3888.36	1.15021	0.256559	7964.61	5674.51	1.40358	0.00782694	7929.04	6571.91	1.2065	0.130193	4.39338e-05
211070_x_at	DBI	9609.25	6117.52	1.57077	0.00128134	8054.35	5144.91	1.5655	0.00138051	4441.25	3711.91	1.19649	0.179078	7693.09	5568.99	1.38142	0.0178706	7729.53	6560	1.17828	0.218405	0.000226222
209389_x_at	DBI	7627.39	4516.22	1.68889	0.000526116	5993.37	3826.17	1.56641	0.00253036	3133.62	2628.72	1.19207	0.216977	5394.49	3601.61	1.4978	0.00608	5311.98	4439.69	1.19648	0.20764	0.000116339
226728_at	SLC27A1	517.789	571.071	-1.1029	0.297352	1019.56	594.753	1.71425	6.14079e-07	642.857	652.959	-1.01571	0.867471	740.822	590.679	1.25419	0.0187793	595.193	508.08	1.17145	0.0953793	1.95599e-05
200708_at	GOT2	8705.6	9121.33	-1.04775	0.484409	10477.9	9225.01	1.13582	0.0605891	4268.36	4156.05	1.02702	0.688842	2434.1	1201.78	2.02541	6.61639e-14	4835.73	4490.56	1.07686	0.268973	1.36597e-10
215573_at	CAT	116.037	209.144	-1.80239	8.24401e-09	69.817	70.7525	-1.0134	0.873945	67.6101	68.7613	-1.01703	0.840527	71.2044	72.5186	-1.01846	0.82746	82.6349	98.2322	-1.18875	0.0439578	2.33484e-06
205160_at	PEX11A	895.486	525.825	1.70301	0.000462677	385.906	357.761	1.07867	0.593703	382.6	307.884	1.24268	0.130185	203.671	198.011	1.02858	0.842407	465.993	550.127	-1.18055	0.24513	0.00974221
aAffymetrix probe set ID. We only used data from probes matching the human and chimpanzee genomes a single time and only calculated gene expression scores for probe sets with four or more such probes, see text.
bGeometric mean expression scores are provided for human (Hsa) and chimpanzee (Ptr) tissues. FC: fold change of Hsa relative to Ptr expression. P: Moderated t-test with Bonferroni correction.
cModerated t-test to test for differences in distributions by species for the five tissue types. These are false discovery rate (FDR) adjusted using the Benjamini and Hochberg approach.
Note that certain tilings are not shown in Table 1 due to no cross-species differences (i.e. moderated F-test P≥0.05), more than one probe set interrogating a given gene showing the same pattern of differential gene expression (i.e. absolute value of FC≥1.5 and P≤0.05 for a given tissue), or no differential gene expression (i.e. absolute value of FC≥1.5 and P≤0.05 for a given tissue) found among …

## Sheet: Additional_File_3
Additional File 3. Detailed summary of gene expression data for cross-species comparisons
Probe seta	Gene	Name	Liverb				Heartb				Brainb				Testesb				Kidneyb				Species contrasts
			Hsa	Ptr	FC	P	Hsa	Ptr	FC	P	Hsa	Ptr	FC	P	Hsa	Ptr	FC	P	Hsa	Ptr	FC	P	FDR adjusted Pc
203335_at	PHYH	phytanoyl-CoA 2-hydroxylase	9257.33	5335.38	1.73508	0.000745083	5185.96	1319.16	3.93127	1.04578e-12	1224.3	945.788	1.29448	0.292945	1187.61	168.665	7.04123	4.55932e-18	4211.34	2247.84	1.87351	0.000116058	6.61956e-19
223211_at	HACL1	2-hydroxyacyl-CoA lyase 1	972.489	1115.95	-1.14752	1.62126	390.563	346.048	1.12864	1.92699	324.096	286.765	1.13018	1.9005	1308.8	1542.13	-1.17827	1.20483	455.781	774.867	-1.70008	0.00188893	0.00905653
202053_s_at	ALDH3A2	aldehyde dehydrogenase 3 family, member A2	6891.8	3772.25	1.82697	1.24626e-05	1885.82	1626.82	1.15921	0.965697	2001.4	1888.17	1.05997	3.02533	1881.18	1066.49	1.7639	3.58117e-05	3480.33	2660.04	1.30838	0.102084	6.40209e-07
202054_s_at	ALDH3A2	aldehyde dehydrogenase 3 family, member A2	7206.51	4705.79	1.53141	0.00377877	1873.95	1806.78	1.03718	3.79148	1504.37	1359.34	1.1067	1.97225	1617.85	733.188	2.2066	1.36166e-07	3955.94	3502.67	1.12941	1.53771	8.76404e-07
210544_s_at	ALDH3A2	aldehyde dehydrogenase 3 family, member A2	2022.25	1199.22	1.6863	0.000318441	539.69	550.061	-1.01922	4.36548	462.282	461.72	1.00122	4.95923	460.169	371.862	1.23747	0.394325	789.488	1061.48	-1.34451	0.0810011	0.000622086
205768_s_at	SLC27A2	solute carrier family 27 (fatty acid transporter), member 2	5960.2	3621.45	1.6458	0.117992	95.9666	98.844	-1.02998	4.45059	106.22	109.33	-1.02928	4.4632	90.3769	119.421	-1.32136	0.983259	1410.77	3396.39	-2.40747	0.000771577	0.00207072
205769_at	SLC27A2	solute carrier family 27 (fatty acid transporter), member 2	6450.3	3804.78	1.69531	0.157227	132.583	147.418	-1.11189	3.28794	158.694	157.29	1.00893	4.85169	132.851	193.438	-1.45605	0.604767	1519.22	4486.65	-2.95325	0.000198573	0.000688388
201963_at	ACSL1	acyl-CoA synthetase long-chain family member 1	7342.22	7476.69	-1.01831	4.50101	3833.56	3016.24	1.27097	0.51303	505.441	337.644	1.49696	0.0371671	483.446	412.864	1.17096	1.39302	3774.01	2487	1.5175	0.0289033	0.00624038
207275_s_at	ACSL1	acyl-CoA synthetase long-chain family member 1	7975.23	6579.63	1.21211	1.12969	3054.81	2481.67	1.23095	0.957419	486.499	411.848	1.18126	1.46689	381.665	311.02	1.22714	0.990312	3014.67	1867.85	1.61398	0.0188632	0.0230702
209424_s_at	AMACR	alpha-methylacyl-CoA racemase	1671.88	1715.72	-1.02622	4.51102	167.767	172.683	-1.0293	4.45476	226.859	216.337	1.04864	4.10825	265.184	428.893	-1.61734	0.132107	1048.99	1958.31	-1.86685	0.0231487	0.0300738
209426_s_at	AMACR	alpha-methylacyl-CoA racemase	1214.46	865.405	1.40334	0.905944	196.762	175.817	1.11913	3.27033	311.112	261.449	1.18995	2.4468	210.911	214.977	-1.01928	4.69666	1405.57	1747.03	-1.24293	1.94016	0.655623
220988_s_at	AMACR	alpha-methylacyl-CoA racemase /// C1q and tumor necrosis factor related protein 3	172.976	168.149	1.0287	3.54043	134.963	176.944	-1.31106	0.00387658	154.872	161.249	-1.04117	2.96879	242.316	278.335	-1.14864	0.357999	218.524	184.596	1.1838	0.148114	0.00401937
209425_at	AMACR	alpha-methylacyl-CoA racemase	561.366	240.703	2.3322	0.00833116	69.7064	63.4886	1.09794	3.56897	91.8257	81.7265	1.12357	3.23773	67.4	58.1347	1.15938	2.81008	521.186	447.516	1.16462	2.75098	0.0526222
217111_atd	AMACR	alpha-methylacyl-CoA racemase	146.051	228.678	-1.56574	0.000242422	111.72	141.914	-1.27027	0.103466	88.7693	137.147	-1.54498	0.0003731	85.1438	104.699	-1.22967	0.219923	128.274	186.688	-1.45539	0.00242682	6.40209e-07
217113_at	AMACR	alpha-methylacyl-CoA racemase	189.107	195.58	-1.03423	3.57045	125.699	153.678	-1.22259	0.164281	130.336	157.568	-1.20894	0.216889	123.651	106.67	1.15919	0.562866	191.458	221.04	-1.15451	0.612472	0.0296
205364_at	ACOX2	acyl-Coenzyme A oxidase 2, branched chain	5147.09	4219.37	1.21987	0.935935	720.416	346.895	2.07675	5.90466e-05	169.931	123.338	1.37777	0.180849	341.822	171.959	1.98781	0.000155986	1173	1029.58	1.1393	1.92074	2.85104e-06
204241_at	ACOX3	acyl-Coenzyme A oxidase 3, pristanoyl	550.241	131.9	4.17165	4.68279e-17	261.805	158.005	1.65694	7.05098e-05	230.569	120.771	1.90915	6.9125e-07	179.732	121.374	1.4808	0.00224605	188.504	136.655	1.37942	0.0165289	7.30046e-17
201413_at	HSD17B4	hydroxysteroid (17-beta) dehydrogenase 4	3413.07	4063.55	-1.19058	0.577013	1647.62	1543	1.0678	2.74528	1112.82	1000.6	1.11216	1.66581	690.428	608.71	1.13425	1.26226	1586.44	1789.27	-1.12785	1.37035	0.292081
1563696_at	HSD17B4	Hydroxysteroid (17-beta) dehydrogenase 4	47.1745	51.7738	-1.09749	0.198018	42.825	42.6639	1.00378	4.65983	41.9779	46.3611	-1.10442	0.142644	41.2415	44.7265	-1.0845	0.355802	43.7432	44.3693	-1.01431	3.73817	0.0410151
205222_at	EHHADH	enoyl-Coenzyme A, hydratase/3-hydroxyacyl Coenzyme A dehydrogenase	3105.91	2501.29	1.24172	0.481165	227.526	116.67	1.95017	2.05087e-05	66.2552	70.0959	-1.05797	3.3023	74.9204	80.7319	-1.07757	2.80315	1083.27	2246.48	-2.07379	4.00726e-06	6.40209e-07
201339_s_at	SCP2	sterol carrier protein 2	8495.38	7419.95	1.14494	0.976329	2648.75	1941.8	1.36407	0.021022	1028.83	686.752	1.49811	0.00146631	1950.15	1214.15	1.60619	0.000170384	4169.74	5637.9	-1.3521	0.0265259	1.79485e-06
211733_x_at	SCP2	sterol carrier protein 2	6458.53	6324.66	1.02117	4.24103	1908.29	1510.38	1.26345	0.185115	788.225	582.782	1.35252	0.0400037	1543.22	901.098	1.7126	5.52159e-05	2944.83	3945.04	-1.33965	0.0502551	1.95599e-05
202025_x_at	ACAA1	acetyl-Coenzyme A acyltransferase 1	6208.37	5416.81	1.14613	1.512	1320.91	866.187	1.52497	0.0116519	642.857	613.01	1.04869	3.58913	508.688	509.29	-1.00118	4.96411	2430.43	5078.15	-2.0894	5.39245e-06	1.95599e-05
214274_s_at	ACAA1	acetyl-Coenzyme A acyltransferase 1	8233.28	6743.31	1.22096	0.595559	1449.96	804.263	1.80284	0.000127957	629.838	509.98	1.23503	0.499471	530.601	496.431	1.06883	2.9944	3425.89	7174.63	-2.09424	2.32953e-06	6.40209e-07
205892_s_at	FABP1	fatty acid binding protein 1, liver	15420.3	7749.21	1.98992	0.0139859	90.9307	93.5639	-1.02896	4.48093	82.8005	76.0853	1.08826	3.49636	62.0372	75.9252	-1.22386	1.79032	2709.29	1815.91	1.49198	0.362517	0.0296
231693_at	FABP1	Fatty acid binding protein 1, liver	966.952	667.365	1.44891	0.0017837	218.939	211.88	1.03332	3.67191	225.365	215.025	1.04809	3.1353	208.164	208.201	-1.00018	4.99264	301.583	250.27	1.20503	0.291595	0.00858815
202428_x_at	DBI	diazepam binding inhibitor (GABA receptor modulator, acyl-Coenzyme A binding protein)	9540.8	6248.39	1.52692	0.0057025	8223.42	5032.27	1.63414	0.00105301	4472.43	3888.36	1.15021	1.28279	7964.61	5674.51	1.40358	0.0391347	7929.04	6571.91	1.2065	0.650963	4.39338e-05
211070_x_at	DBI	diazepam binding inhibitor (GABA receptor modulator, acyl-Coenzyme A binding protein)	9609.25	6117.52	1.57077	0.00640671	8054.35	5144.91	1.5655	0.00690255	4441.25	3711.91	1.19649	0.895391	7693.09	5568.99	1.38142	0.089353	7729.53	6560	1.17828	1.09203	0.000226222
209389_x_at	DBI	diazepam binding inhibitor (GABA receptor modulator, acyl-Coenzyme A binding protein)	7627.39	4516.22	1.68889	0.00263058	5993.37	3826.17	1.56641	0.0126518	3133.62	2628.72	1.19207	1.08488	5394.49	3601.61	1.4978	0.0304	5311.98	4439.69	1.19648	1.0382	0.000116339
226728_at	SLC27A1	solute carrier family 27 (fatty acid transporter), member 1	517.789	571.071	-1.1029	1.48676	1019.56	594.753	1.71425	3.0704e-06	642.857	652.959	-1.01571	4.33736	740.822	590.679	1.25419	0.0938967	595.193	508.08	1.17145	0.476897	1.95599e-05
200708_at	GOT2	glutamic-oxaloacetic transaminase 2, mitochondrial (aspartate aminotransferase 2)	8705.6	9121.33	-1.04775	2.42205	10477.9	9225.01	1.13582	0.302946	4268.36	4156.05	1.02702	3.44421	2434.1	1201.78	2.02541	3.30819e-13	4835.73	4490.56	1.07686	1.34487	1.36597e-10
215573_at	CAT	Catalase	116.037	209.144	-1.80239	4.12201e-08	69.817	70.7525	-1.0134	4.36973	67.6101	68.7613	-1.01703	4.20263	71.2044	72.5186	-1.01846	4.1373	82.6349	98.2322	-1.18875	0.219789	2.33484e-06
205161_s_at	PEX11A	peroxisomal biogenesis factor 11 alpha	341.373	302.063	1.13014	1.2924	198.395	192.753	1.02927	3.94246	137.151	152.485	-1.1118	1.63391	212.32	287.727	-1.35516	0.0334795	168.354	192.697	-1.14459	1.06484	0.0542339
205160_at	PEX11A	Peroxisomal biogenesis factor 11 alpha	895.486	525.825	1.70301	0.00231339	385.906	357.761	1.07867	2.96852	382.6	307.884	1.24268	0.650927	203.671	198.011	1.02858	4.21203	465.993	550.127	-1.18055	1.22565	0.00974221
aAffymetrix probe set ID. We only used data from probes matching the human and chimpanzee genomes a single time and only calculated gene expression scores for probe sets with four or more such probes, see text.
bGeometric mean expression scores are provided for human (Hsa) and chimpanzee (Ptr) tissues. FC: fold change of Hsa relative to Ptr expression. P: Student's t-test (two-tailed) with Bonferroni correction.
cF-test to test for differences in distributions by species for the five tissue types. These are false discovery rate (FDR) adjusted using the Benjamini and Hochberg approach.
dThis probe set is not included in Figure 4 because it encodes a non-peroxisomal form of AMACR as described in: Shen-Ong GL, Feng Y, Troyer DA: Expression profiling identifies a novel alpha-methylacyl-CoA racemase exon with fumarate hydratase homology. Cancer Res 2003, 63(12):3296-3301.
Note that certain tilings are not shown in Figure 4 due to no cross-species differences (i.e. F-test P>0.05) or no differential gene expression (as defined in Figure 4) found for any tissue.
