# Supplementary material for: Identification of differences in human and great ape phytanic acid metabolism that could influence gene expression profiles and physiological functions
Source: BMC Physiol. 2010 Oct 8;10:19. doi: 10.1186/1472-6793-10-19 (PMC2964658; doi:10.1186/1472-6793-10-19)
Supplement: Additional file 4 — Phytanic acid levels relative to total fatty acids in red blood cells from individual donors. Relative phytanic acid levels for all RBC donors are provided. [file 1472-6793-10-19-S4.XLS]

## Sheet: Additional_File_4
Additional File 4. Phytanic acid levels relative to total fatty acid levels in red blood cells from individual donors.
Species	Human	Human	Human	Human	Human	Human	Human	Human	Human	Human	Human	Human	Human	Human	Human	Human	Human	Human	Human	Human	Human	Human	Human	Human	Human	Human	Human	Human	Human	Human	Human	Human	Human	Human	Human	Human	Human	Human	Human	Human	Human	Human	Human	Human	Human	Human	Human	Human	Human
Gender	Female	Female	Female	Female	Female	Female	Female	Male	Male	Female	Male	Male	Female	Male	Female	Female	Male	Female	Male	Male	Female	Male	Male	Female	Female	Female	Female	Female	Male	Female	Male	Female	Female	Female	Female	Female	Male	Male	Female	Female	Male	Male	Female	Female	Male	Female	Male	Male	Female
Donor Age	22.3616	67.2055	52.1342	51.6027	73.1945	54.0658	34.7918	63.9233	81.8	47.2137	46.3507	40.8219	38.3726	49.474	45.2822	24.6849	55.2438	58.1507	79.4411	55.9808	61.863	20.7808	45.4603	36.9918	35.6274	28.7315	67.7753	68.0466	39.3726	63.4082	60.2849	55.9315	36.7726	65.926	60.1589	43.011	19.0192	28.4274	24.0959	33.589	72.9973	25.3918	37.663	40.1233	67.4767	58.9589	57.189	46.3178	67.6219
Phytanic acid	1.62968e-05	1.08545e-05	2.2666e-05	2.54134e-05	2.19516e-05	5.16741e-05	3.88154e-05	1.97281e-05	1.42108e-05	3.09025e-05	2.51694e-05	2.56827e-05	3.76844e-05	2.97901e-05	4.19862e-05	1.89025e-05	2.69873e-05	7.11379e-06	4.93401e-05	3.85867e-05	1.42326e-05	6.85105e-06	4.8539e-05	2.8907e-05	3.16805e-05	1.54519e-05	2.36571e-05	1.56087e-05	2.0623e-05	1.57477e-05	5.25327e-05	3.19903e-05	2.15117e-05	2.94479e-05	1.56886e-05	3.08292e-05	7.75982e-06	1.60012e-05	2.0679e-05	1.94328e-05	2.17193e-05	1.67402e-05	3.11558e-05	3.34395e-05	1.72482e-05	1.94814e-05	1.92314e-05	1.80229e-05	1.72016e-05
aGorilla donor carries a deletion of the distal q arm of chromosome 3 (the homolog of human chromosome 4) as decribed in reference 91.
bHybrid offspring of Sumatran and Bornean orangutan parents. All other orangutans in this study are Sumatran in origin.
cGeometric mean provided.
dStandard error of the mean calculated from log-transformed data.
[truncated: 174 more columns]
