# Supplementary material for: Identification of differences in human and great ape phytanic acid metabolism that could influence gene expression profiles and physiological functions
Source: BMC Physiol. 2010 Oct 8;10:19. doi: 10.1186/1472-6793-10-19 (PMC2964658; doi:10.1186/1472-6793-10-19)
Supplement: Additional file 5 — Rates of phytanic and pristanic acid oxidation in cultured dermal fibroblasts. The rates of phytanic and pristanic acid oxidation from all individual fibroblast cultures are provided. [file 1472-6793-10-19-S5.XLS]

## Sheet: Additional_File_5
Additional File 5. Rates of phytanic and pristanic acid oxidation in cultured dermal fibroblasts
Species	Human										Chimpanzee								Bonobo								Gorilla							Orangutan
Cell Line	GM5399	GM9503	GM5565	AG06235	AG04659	AG11745	AG13927	AG12988	Meana	SEMb	KB13527	KB12796	KB13471	KB13382	KB12751	KB6059	Meana	SEMb	KB5828	KB8024	KB7189	KB6884	KB7998	KB7033	Meana	SEMb	KB7500	KB8592	KB7801	KB6278	KB8594	Meana	SEMb	KB5881	KB10460	KB10973	KB12087	KB12168	KB12269	Meana	SEMb
Phytanic acid oxidationc	730.368	680.783	723.428	309.028	371.018	402.809	347.995	261.056	443.959	69.4584	608.859	369.649	197.82	544.128	677.1	367.625	426.635	74.3549	339.345	261.131	312.05	380.768	392.997	319.535	331.295	17.8903	342.423	288.016	216.553	321.158	265.439	283.169	18.514	242.208	258.719	246.809	212.484	282.93	271.102	251.335	9.08975
Pristanic acid oxidationc	4305.73	3285.83	4375.55	2286.93	1963.05	2154.44	2493.65	1746.41	2673.18	353.742	2067.63	1354.96	683.012	3175.91	2064.63	1307.5	1594.03	327.126	1264.37	1362.99	2363.01	1375.4	1751.09	2964.17	1753.52	227.254	2796.51	2315.46	2354.41	1952.07	2069.22	2279.75	114.228	2553.27	2401.6	1375.29	995.413	1021.81	1442.37	1520.8	235.315
aGeometric mean
bStandard error of the mean calculated from log-transformed data
cRates provided as pmoles/hour/mg protein
